# Supplementary material for: Resting State Healthy EEG: The First Wave of the Cuban Normative Database
Source: Front Neurosci. 2020 Dec 1;14:555119. doi: 10.3389/fnins.2020.555119 (PMC7736237; doi:10.3389/fnins.2020.555119)
Supplement: Supplementary file 1 [file Data_Sheet_1.ZIP]

Archive with 198 entries (198 files):
- ANRA0101_cross.mat
- ANRA0201_cross.mat
- ANRA0301_cross.mat
- ANRA0401_cross.mat
- ANRA0501_cross.mat
- ANRA0601_cross.mat
- ANRA0701_cross.mat
- ANRA0801_cross.mat
- ANRA0901_cross.mat
- ANRA1201_cross.mat
- ANRA1501_cross.mat
- ANRA1601_cross.mat
- ANRA2101_cross.mat
- ANRA2401_cross.mat
- ANRA2601_cross.mat
- ANRA2701_cross.mat
- ANRA2801_cross.mat
- ANRA2901_cross.mat
- ANRA3101_cross.mat
- ANRA3601_cross.mat
- ANRA3701_cross.mat
- ANRA3801_cross.mat
- ANRA3901_cross.mat
- ANRA4001_cross.mat
- ANRA4101_cross.mat
- ANRA4201_cross.mat
- ANRA4601_cross.mat
- ANRA4701_cross.mat
- ANRA4801_cross.mat
- ANRA4901_cross.mat
- ANRA5001_cross.mat
- ANRA5101_cross.mat
- ANRA5201_cross.mat
- ANRA5401_cross.mat
- ANRA5501_cross.mat
- ANRA5601_cross.mat
- ANRA5701_cross.mat
- ANRA5901_cross.mat
- ANRA6001_cross.mat
- ANRA6101_cross.mat
- ANRA6301_cross.mat
- ANRA6501_cross.mat
- ANRA6701_cross.mat
- ANRA7001_cross.mat
- ANRA7101_cross.mat
- ANRA7401_cross.mat
- ANRA8101_cross.mat
- ANRA8201_cross.mat
- ANRA8801_cross.mat
- ANRA9001_cross.mat
- ANRA9401_cross.mat
- ANRA9501_cross.mat
- ANRA9601_cross.mat
- ANRA9901_cross.mat
- ANRB0001_cross.mat
- ANRB0101_cross.mat
- ANRB0201_cross.mat
- ANRB0301_cross.mat
- ANRB0501_cross.mat
- ANRB0601_cross.mat
- ANRB0901_cross.mat
- ANRB1101_cross.mat
- ANRB1201_cross.mat
- ANRB1401_cross.mat
- ANRB2301_cross.mat
- ANRB2401_cross.mat
- ANRB2501_cross.mat
- ANRB2801_cross.mat
- ANRB2901_cross.mat
- ANRB3001_cross.mat
- ANRB3401_cross.mat
- ANRB3501_cross.mat
- ANRB3701_cross.mat
- ANRB3801_cross.mat
- ANRB3901_cross.mat
- ANRB4001_cross.mat
- ANRB4201_cross.mat
- ANRB4301_cross.mat
- ANRB4401_cross.mat
- ANRB4501_cross.mat
- ANRB4601_cross.mat
- ANRB4801_cross.mat
- ANRB4901_cross.mat
- ANRB5201_cross.mat
- ANRB5301_cross.mat
- ANRB5401_cross.mat
- ANRB5701_cross.mat
- ANRB6101_cross.mat
- ANRB6301_cross.mat
- ANRB6401_cross.mat
- ANRB6501_cross.mat
- ANRB6801_cross.mat
- ANRB6901_cross.mat
- ANRB7001_cross.mat
- ANRB7201_cross.mat
- ANRB7301_cross.mat
- ANRB7401_cross.mat
- ANRB7501_cross.mat
- ANRB7701_cross.mat
- ANRB7801_cross.mat
- ANRB7901_cross.mat
- ANRB8001_cross.mat
- ANRB8101_cross.mat
- ANRB8201_cross.mat
- ANRB8301_cross.mat
- ANRB8601_cross.mat
- ANRB8701_cross.mat
- ANRB8801_cross.mat
- ANRB8901_cross.mat
- ANRB9001_cross.mat
- ANRB9601_cross.mat
- ANRB9801_cross.mat
- ANRC0001_cross.mat
- ANRC0101_cross.mat
- ANRC0401_cross.mat
- ANRC0601_cross.mat
- ANRC0701_cross.mat
- ANRC0901_cross.mat
- ANRC1101_cross.mat
- ANRC1201_cross.mat
- ANRC1301_cross.mat
- ANRC1501_cross.mat
- ANRC1701_cross.mat
- ANRC1801_cross.mat
- ANRC2301_cross.mat
- ANRC2601_cross.mat
- ANRC2701_cross.mat
- ANRC2901_cross.mat
- ANRC3001_cross.mat
- ANRC3201_cross.mat
- ANRC3301_cross.mat
- ANRC3401_cross.mat
- ANRC3601_cross.mat
- ANRC3801_cross.mat
- ANRC3901_cross.mat
- ANRC4001_cross.mat
- ANRC4101_cross.mat
- ANRC4201_cross.mat
- ANRC5101_cross.mat
- ANRC5801_cross.mat
- ANRC5901_cross.mat
- ANRC6201_cross.mat
- ANRC6401_cross.mat
- ANRC6601_cross.mat
- ANRC6701_cross.mat
- ANRC6901_cross.mat
- ANRC7001_cross.mat
- ANRC7101_cross.mat
- ANRC7201_cross.mat
- ANRC8001_cross.mat
- ANRC8101_cross.mat
- ANRC8201_cross.mat
- ANRC8501_cross.mat
- ANRC8601_cross.mat
- ANRC8701_cross.mat
- ANRC8801_cross.mat
- ANRC8901_cross.mat
- ANRC9001_cross.mat
- ANRC9101_cross.mat
- ANRC9201_cross.mat
- ANRC9301_cross.mat
- ANRC9501_cross.mat
- ANRC9701_cross.mat
- ANRC9901_cross.mat
- ANRD0001_cross.mat
- ANRD1001_cross.mat
- ANRD1201_cross.mat
- ANRD1401_cross.mat
- ANRD1501_cross.mat
- ANRD2001_cross.mat
- ANRD2301_cross.mat
- ANRD3101_cross.mat
- ANRD3201_cross.mat
- ANRD3401_cross.mat
- ANRD3601_cross.mat
- ANRD3701_cross.mat
- ANRD3901_cross.mat
- ANRD4001_cross.mat
- ANRD5601_cross.mat
- ANRD5701_cross.mat
- ANRD6001_cross.mat
- ANRD6201_cross.mat
- ANRD6301_cross.mat
- ANRD6501_cross.mat
- ANRD6601_cross.mat
- ANRD6701_cross.mat
- ANRD6801_cross.mat
- ANRD7901_cross.mat
- ANRD8001_cross.mat
- ANRD8201_cross.mat
- ANRD8301_cross.mat
- ANRD8501_cross.mat
- ANRD8601_cross.mat
- ANRD8801_cross.mat
- ANRE0101_cross.mat
- ANRJ9701_cross.mat
- ANRJ9801_cross.mat
- ANRJ9901_cross.mat
