# Supplementary material for: Resting State Healthy EEG: The First Wave of the Cuban Normative Database
Source: Front Neurosci. 2020 Dec 1;14:555119. doi: 10.3389/fnins.2020.555119 (PMC7736237; doi:10.3389/fnins.2020.555119)
Supplement: Supplementary file 2 [file Table_1.XLS]

## Sheet: Sheet1
Code	Age	Sex	Eyes Close	Eyes Open
NRA0101	23.8033	F	Y	Y
NRA0201	24.7432	M	Y	Y
NRA0301	43.3388	F	Y	Y
NRA0401	45.8907	M	Y	Y
NRA0501	38.306	F	Y	Y
NRA0601	39.8743	M	Y	Y
NRA0701	51.2486	F	Y	Y
NRA0801	25.2896	F	Y	Y
NRA0901	34.347	M	Y	Y
NRA1201	65.9126	M	Y	Y
NRA1501	64.6667	M	Y	Y
NRA1601	37.153	M	Y	Y
NRA2101	57.8224	F	Y	Y
NRA2401	28.9672	M	Y	Y
NRA2601	17.8552	M	Y	Y
NRA2701	12.4372	M	Y	Y
NRA2801	62.0109	M	Y	Y
NRA2901	11.9235	M	Y	Y
NRA3101	15.2814	F	Y	Y
NRA3601	18.7978	M	Y	Y
NRA3701	60.459	M	Y	Y
NRA3801	14.4563	F	Y	Y
NRA3901	9.69672	F	Y	Y
NRA4001	16.3716	F	Y	Y
NRA4101	7.67213	F	Y	Y
NRA4201	17.4699	F	Y	Y
NRA4601	17.3579	M	Y	Y
NRA4701	15.0546	F	Y	Y
NRA4801	12.2705	F	Y	Y
NRA4901	13.0109	F	Y	Y
NRA5001	12.4372	M	Y	Y
NRA5101	23.0355	M	Y	Y
NRA5201	25.6557	M	Y	Y
NRA5401	29.8579	F	Y	Y
NRA5501	31.8388	F	Y	Y
NRA5601	33.3525	M	Y	Y
NRA5701	37.306	F	Y	Y
NRA5901	52.7404	M	Y	Y
NRA6001	47.5738	F	Y	Y
NRA6101	71.5984	F	Y	Y
NRA6301	43.5082	F	Y	Y
NRA6501	61.5355	M	Y	Y
NRA6701	67.1995	F	Y	Y
NRA7001	36.5328	M	Y	Y
NRA7101	42.8197	F	Y	Y
NRA7401	63.7268	F	Y	Y
NRA8101	51.0765	M	Y	Y
NRA8201	78.9016	F	Y	Y
NRA8801	79.5929	F	Y	Y
NRA9001	21.194	F	Y	Y
NRA9401	25.4672	F	Y	Y
NRA9501	64.4727	F	Y	Y
NRA9601	25.582	M	Y	Y
NRA9901	39.7131	M	Y	Y
NRB0001	22.959	M	Y	Y
NRB0101	27.2541	M	Y	Y
NRB0201	45.9372	M	Y	Y
NRB0301	60.1311	M	Y	Y
NRB0501	46.9016	F	Y	Y
NRB0601	39.6284	M	Y	Y
NRB0901	66.6995	F	Y	Y
NRB1001	56.9098	M		Y
NRB1101	59.7268	F	Y	Y
NRB1201	50.0765	F	Y	Y
NRB1401	64.1393	M	Y	Y
NRB1601	21.9126	F		Y
NRB1701	58.153	F		Y
NRB2301	23.5792	M	Y	Y
NRB2401	42.2186	F	Y	Y
NRB2501	32.1011	F	Y	Y
NRB2801	5.35246	M	Y	Y
NRB2901	5.97814	F	Y	Y
NRB3001	9.28689	M	Y	Y
NRB3401	6.88251	F	Y	Y
NRB3501	8.75137	F	Y	Y
NRB3601	5.95902	M		Y
NRB3701	7.03279	F	Y	Y
NRB3801	8.63661	M	Y	Y
NRB3901	8.45355	F	Y	Y
NRB4001	8.7459	M	Y	Y
NRB4201	7.37978	M	Y	Y
NRB4301	6.56284	M	Y	Y
NRB4401	6.70765	F	Y	Y
NRB4501	7.10929	F	Y	Y
NRB4601	6.8306	M	Y	Y
NRB4801	10.388	M	Y	Y
NRB4901	10.0082	M	Y	Y
NRB5201	8.10109	F	Y	Y
NRB5301	6.4071	F	Y	Y
NRB5401	10.6311	M	Y	Y
NRB5701	58.9317	F	Y	Y
NRB6101	8.63934	M	Y	Y
NRB6201	9.71038	F		Y
NRB6301	9.87978	F	Y	Y
NRB6401	8.40437	M	Y	Y
NRB6501	10.9891	F	Y	Y
NRB6801	7.62568	F	Y	Y
NRB6901	5.97541	F	Y	Y
NRB7001	9.61749	M	Y	Y
NRB7201	10.1585	M	Y	Y
NRB7301	7.63934	F	Y	Y
NRB7401	7.30328	F	Y	Y
NRB7501	10.041	F	Y	Y
NRB7701	69.4426	M	Y	Y
NRB7801	74.0055	F	Y	Y
NRB7901	25.4754	F	Y	Y
NRB8001	41.9891	M	Y	Y
NRB8101	70.4672	M	Y	Y
NRB8201	58.9781	M	Y	Y
NRB8301	31.4208	M	Y	Y
NRB8601	60.9426	M	Y	Y
NRB8701	63.3224	F	Y	Y
NRB8801	37.9836	F	Y	Y
NRB8901	53.8033	M	Y	Y
NRB9001	11	M	Y	Y
NRB9501	20.5847	F		Y
NRB9601	76.2514	M	Y	Y
NRB9801	40.0683	M	Y	Y
NRC0001	58.1011	F	Y	Y
NRC0101	53.7787	F	Y	Y
NRC0201	11.4208	M		Y
NRC0401	11.9481	F	Y	Y
NRC0601	13.9781	F	Y	Y
NRC0701	35.5765	M	Y	Y
NRC0901	12.8033	F	Y	Y
NRC1101	14.4727	M	Y	Y
NRC1201	13.5109	M	Y	Y
NRC1301	70.765	F	Y	Y
NRC1501	13.8689	F	Y	Y
NRC1701	18.4699	M	Y	Y
NRC1801	97	F	Y	Y
NRC2301	63.1749	F	Y	Y
NRC2601	46.276	F	Y	Y
NRC2701	79.735	M	Y	Y
NRC2901	50.0382	M	Y	Y
NRC3001	57.2705	M	Y	Y
NRC3201	30.4426	M	Y	Y
NRC3301	34.1038	F	Y	Y
NRC3401	62.0109	F	Y	Y
NRC3601	63.8142	F	Y	Y
NRC3801	55.847	M	Y	Y
NRC3901	68.3415	M	Y	Y
NRC4001	70.571	M	Y	Y
NRC4101	67.7268	F	Y	Y
NRC4201	75.3689	F	Y	Y
NRC4301	73.1229	M		Y
NRC5101	16.2568	F	Y	Y
NRC5301	15.694	M		Y
NRC5501	15.4672	M		Y
NRC5801	16.724	F	Y	Y
NRC5901	15.5246	M	Y	Y
NRC6201	17.9699	F	Y	Y
NRC6401	15.3661	F	Y	Y
NRC6601	15.3361	F	Y	Y
NRC6701	15.1858	F	Y	Y
NRC6901	16.694	M	Y	Y
NRC7001	11.4262	F	Y	Y
NRC7101	11.306	M	Y	Y
NRC7201	15.9863	M	Y	Y
NRC7601	13.7978	M		Y
NRC8001	17.4973	M	Y	Y
NRC8101	23.3661	F	Y	Y
NRC8201	18.7022	M	Y	Y
NRC8301	9.09836	F		Y
NRC8501	6.19126	M	Y	Y
NRC8601	6.07924	F	Y	Y
NRC8701	6.22131	M	Y	Y
NRC8801	7.30601	M	Y	Y
NRC8901	5.76776	M	Y	Y
NRC9001	8.79781	F	Y	Y
NRC9101	8.58197	M	Y	Y
NRC9201	18.4809	M	Y	Y
NRC9301	13.2896	M	Y	Y
NRC9501	85	F	Y	Y
NRC9701	17.3743	F	Y	Y
NRC9901	14.8197	M	Y	Y
NRD0001	14.4945	M	Y	Y
NRD1001	12.2787	F	Y	Y
NRD1201	7.46995	M	Y	Y
NRD1401	6.54098	F	Y	Y
NRD1501	5.91803	M	Y	Y
NRD2001	13.6038	F	Y	Y
NRD2301	33.1858	F	Y	Y
NRD3101	78.6093	M	Y	Y
NRD3201	75.7978	F	Y	Y
NRD3401	7.39617	M	Y	Y
NRD3601	18.7322	F	Y	Y
NRD3701	13.3579	M	Y	Y
NRD3901	16.2404	M	Y	Y
NRD4001	12.7923	M	Y	Y
NRD5601	17.1148	M	Y	Y
NRD5701	68.1448	F	Y	Y
NRD6001	16.2077	F	Y	Y
NRD6201	60.929	F	Y	Y
NRD6301	11.1011	M	Y	Y
NRD6501	10.8033	F	Y	Y
NRD6601	10.7678	M	Y	Y
NRD6701	11.0519	F	Y	Y
NRD6801	11.5219	F	Y	Y
NRD7901	14.5956	F	Y	Y
NRD8001	14.9563	F	Y	Y
NRD8201	26.4809	F	Y	Y
NRD8301	43.1967	M	Y	Y
NRD8501	33.5082	M	Y	Y
NRD8601	13.8443	M	Y	Y
NRD8701	41.4918	M		Y
NRD8801	44.2678	M	Y	Y
NRE0101	12.3552	F	Y	Y
NRJ9701	69.4071	M	Y	Y
NRJ9801	50.653	F	Y	Y
NRJ9901	18.7787	M	Y	Y
